# Supplementary material for: Loss of the Novel Myelin Protein CMTM5 in Multiple Sclerosis Lesions and Its Involvement in Oligodendroglial Stress Responses
Source: Cells. 2023 Aug 17;12(16):2085. doi: 10.3390/cells12162085 (PMC10453064; doi:10.3390/cells12162085)
Supplement: Supplementary file 1 [file cells-12-02085-s001.zip]

Archive with 1 entries (1 files):
- cells-2533818-supplementary.pdf
